# Supplementary material for: Compensatory Intercellular Mitochondrial Transfer Improves Bioenergetics in P301L Tau-Affected Neuronal Cells
Source: Cells. 2026 Jun 17;15(12):1101. doi: 10.3390/cells15121101 (PMC13297239; doi:10.3390/cells15121101)
Supplement: Supplementary file 1 [file cells-15-01101-s001.zip]

Archive with 5 entries (5 files):
- Supplementary Figures and Movies_proofs.pdf
- Supplementary Movie S1.mp4
- Supplementary Movie S2.mp4
- Supplementary Movie S3.mp4
- Supplementary MovieS4.mp4
